# Supplementary material for: A Comprehensive Identification and Expression Analysis of the WUSCHEL Homeobox-Containing Protein Family Reveals Their Special Role in Development and Abiotic Stress Response in Zea mays L
Source: Int J Mol Sci. 2023 Dec 28;25(1):441. doi: 10.3390/ijms25010441 (PMC10779079; doi:10.3390/ijms25010441)
Supplement: Supplementary file 1 [file ijms-25-00441-s001.zip]

Archive with 9 entries (8 files):
- ijms-2791777-supplementary-final/
- ijms-2791777-supplementary-final/Supplementary Table S1.docx
- ijms-2791777-supplementary-final/Supplementary Table S2.docx
- ijms-2791777-supplementary-final/Supplementary Table S3.xlsx
- ijms-2791777-supplementary-final/Supplementary Table S4.xlsx
- ijms-2791777-supplementary-final/Supplementary Table S5.xlsx
- ijms-2791777-supplementary-final/Figure S1.pdf
- ijms-2791777-supplementary-final/Figure S2.pdf
- ijms-2791777-supplementary-final/Supplementary Table S6.pdf
