# Supplementary material for: A Comprehensive Identification and Expression Analysis of the WUSCHEL Homeobox-Containing Protein Family Reveals Their Special Role in Development and Abiotic Stress Response in Zea mays L
Source: Int J Mol Sci. 2023 Dec 28;25(1):441. doi: 10.3390/ijms25010441 (PMC10779079; doi:10.3390/ijms25010441)
Supplement: Supplementary file 1 [file ijms-25-00441-s001.zip › ijms-2791777-supplementary-final/Supplementary Table S3.xlsx]

## Sheet: Sheet1
Supplementary Table S3. The cis-element counts of 22 ZmWOX genes
gene	cir_element	count
ZmWOX1	ABRE3a	1
ZmWOX1	ABRE4	1
ZmWOX1	ABRE	7
ZmWOX1	ARE	4
ZmWOX1	AT~TATA-box	1
ZmWOX1	AuxRR-core	1
ZmWOX1	CAAT-box	19
ZmWOX1	G-box	5
ZmWOX1	MYB	2
ZmWOX1	MYB-like sequence	2
ZmWOX1	MYC	4
ZmWOX1	O2-site	1
ZmWOX1	RY-element	1
ZmWOX1	STRE	6
ZmWOX1	Sp1	1
ZmWOX1	TATA-box	28
ZmWOX1	TATC-box	1
ZmWOX1	TGA-element	2
ZmWOX1	WRE3	1
ZmWOX1	as-1	2
ZmWOX1	box S	1
ZmWOX1	chs-CMA2b	1
ZmWOX1	dOCT	1
ZmWOX2	ABRE	3
ZmWOX2	ARE	3
ZmWOX2	AT~TATA-box	1
ZmWOX2	AuxRR-core	2
ZmWOX2	Box 4	1
ZmWOX2	CAAT-box	13
ZmWOX2	CARE	1
ZmWOX2	DRE1	2
ZmWOX2	G-box	3
ZmWOX2	LTR	1
ZmWOX2	MBS	1
ZmWOX2	MYB	5
ZmWOX2	MYB-like sequence	3
ZmWOX2	MYC	1
ZmWOX2	Myb	1
ZmWOX2	Myb-binding site	1
ZmWOX2	Myc	1
ZmWOX2	P-box	2
ZmWOX2	STRE	2
ZmWOX2	TATA-box	19
ZmWOX2	TATC-box	1
ZmWOX2	TCA-element	1
ZmWOX2	TGA-element	1
ZmWOX2	as-1	1
ZmWOX2	box S	1
ZmWOX2	circadian	1
ZmWOX3	ABRE	1
ZmWOX3	ACE	2
ZmWOX3	ARE	1
ZmWOX3	AT~TATA-box	5
ZmWOX3	AT-rich sequence	1
ZmWOX3	AuxRR-core	1
ZmWOX3	A-box	1
ZmWOX3	CAAT-box	41
ZmWOX3	CAT-box	3
ZmWOX3	CCAAT-box	1
ZmWOX3	CCGTCC-box	1
ZmWOX3	G-box	2
ZmWOX3	HD-Zip 3	1
ZmWOX3	LTR	2
ZmWOX3	MYB	4
ZmWOX3	MYB recognition site	1
ZmWOX3	MYC	8
ZmWOX3	Myb-binding site	1
ZmWOX3	O2-site	1
ZmWOX3	Sp1	1
ZmWOX3	TATA	1
ZmWOX3	TATA-box	32
ZmWOX3	TGA-element	1
ZmWOX3	W box	1
ZmWOX3	as-1	3
ZmWOX4	3-AF3 binding site	1
ZmWOX4	ABRE3a	2
ZmWOX4	ABRE4	2
ZmWOX4	ABRE	6
ZmWOX4	AT~TATA-box	1
ZmWOX4	A-box	1
ZmWOX4	CAAT-box	17
ZmWOX4	CAT-box	1
ZmWOX4	CCAAT-box	1
ZmWOX4	CCGTCC-box	1
ZmWOX4	DRE core	2
ZmWOX4	E2Fb	1
ZmWOX4	G-Box	1
ZmWOX4	G-box	5
ZmWOX4	I-box	2
ZmWOX4	MBS	1
ZmWOX4	MYB	4
ZmWOX4	MYB recognition site	1
ZmWOX4	MYC	3
ZmWOX4	Myb	3
ZmWOX4	Myb-binding site	1
ZmWOX4	P-box	1
ZmWOX4	RY-element	7
ZmWOX4	STRE	5
ZmWOX4	Sp1	6
ZmWOX4	TATA-box	8
ZmWOX4	WRE3	3
ZmWOX4	W box	1
ZmWOX4	as-1	3
ZmWOX5	ABRE3a	3
ZmWOX5	ABRE4	3
ZmWOX5	ABRE	5
ZmWOX5	ACE	1
ZmWOX5	AP-1	1
ZmWOX5	ARE	2
ZmWOX5	AT~TATA-box	1
ZmWOX5	Box 4	2
ZmWOX5	CAAT-box	31
ZmWOX5	CARE	1
ZmWOX5	CCAAT-box	1
ZmWOX5	G-box	6
ZmWOX5	LTR	1
ZmWOX5	MBS	3
ZmWOX5	MYB	5
ZmWOX5	MYB recognition site	1
ZmWOX5	MYB-like sequence	3
ZmWOX5	MYC	5
ZmWOX5	Myb	3
ZmWOX5	Myb-binding site	1
ZmWOX5	O2-site	1
ZmWOX5	RY-element	1
ZmWOX5	STRE	2
ZmWOX5	TATA-box	8
ZmWOX5	TCA-element	1
ZmWOX5	WRE3	2
ZmWOX5	W box	1
ZmWOX5	as-1	2
ZmWOX6	ABRE3a	1
ZmWOX6	ABRE4	1
ZmWOX6	ABRE	3
ZmWOX6	ARE	1
ZmWOX6	AT~ABRE	1
ZmWOX6	AT~TATA-box	2
ZmWOX6	Box II	1
ZmWOX6	CAAT-box	29
ZmWOX6	CARE	1
ZmWOX6	CAT-box	2
ZmWOX6	CCAAT-box	2
ZmWOX6	DRE core	2
ZmWOX6	G-box	2
ZmWOX6	MYB	3
ZmWOX6	MYB recognition site	2
ZmWOX6	MYB-like sequence	2
ZmWOX6	MYC	1
ZmWOX6	Myb	1
ZmWOX6	Myb-binding site	1
ZmWOX6	O2-site	1
ZmWOX6	STRE	2
ZmWOX6	Sp1	2
ZmWOX6	TATA-box	22
ZmWOX6	TCA	1
ZmWOX6	TGA-box	1
ZmWOX6	as-1	7
ZmWOX6	box S	3
ZmWOX7	ABRE	4
ZmWOX7	AT~TATA-box	4
ZmWOX7	AT-rich element	1
ZmWOX7	AuxRR-core	1
ZmWOX7	CAAT-box	25
ZmWOX7	CAT-box	2
ZmWOX7	G-Box	2
ZmWOX7	G-box	1
ZmWOX7	LTR	1
ZmWOX7	MYB	1
ZmWOX7	MYC	3
ZmWOX7	Myc	1
ZmWOX7	STRE	2
ZmWOX7	Sp1	2
ZmWOX7	TATA-box	29
ZmWOX7	W box	2
ZmWOX7	as-1	6
ZmWOX8	ABRE	2
ZmWOX8	AC-II	1
ZmWOX8	AE-box	1
ZmWOX8	ARE	1
ZmWOX8	CAAT-box	22
ZmWOX8	CAT-box	1
ZmWOX8	DRE core	4
ZmWOX8	G-box	4
ZmWOX8	MYB	2
ZmWOX8	MYC	5
ZmWOX8	Myb	2
ZmWOX8	O2-site	1
ZmWOX8	STRE	2
ZmWOX8	TATA-box	9
ZmWOX8	WRE3	1
ZmWOX8	as-1	4
ZmWOX9	ABRE	3
ZmWOX9	ARE	1
ZmWOX9	AT~TATA-box	3
ZmWOX9	A-box	1
ZmWOX9	CAAT-box	30
ZmWOX9	CARE	1
ZmWOX9	CCAAT-box	1
ZmWOX9	CCGTCC-box	1
ZmWOX9	DRE core	1
ZmWOX9	G-Box	1
ZmWOX9	G-box	2
ZmWOX9	I-box	1
ZmWOX9	MYB	1
ZmWOX9	MYB recognition site	1
ZmWOX9	MYC	4
ZmWOX9	Myb-binding site	1
ZmWOX9	O2-site	1
ZmWOX9	P-box	1
ZmWOX9	RY-element	1
ZmWOX9	TATA-box	30
ZmWOX9	TCA	1
ZmWOX9	TC-rich repeats	1
ZmWOX9	TGA-element	1
ZmWOX9	W box	1
ZmWOX9	as-1	3
ZmWOX10	ABRE3a	5
ZmWOX10	ABRE4	5
ZmWOX10	ABRE	10
ZmWOX10	ARE	2
ZmWOX10	AT~ABRE	1
ZmWOX10	AT~TATA-box	3
ZmWOX10	Box 4	2
ZmWOX10	CAAT-box	13
ZmWOX10	CAT-box	1
ZmWOX10	DRE core	1
ZmWOX10	G-box	9
ZmWOX10	MBS	3
ZmWOX10	MYB	5
ZmWOX10	MYB-like sequence	2
ZmWOX10	MYC	4
ZmWOX10	Myb	3
ZmWOX10	Myb-binding site	3
ZmWOX10	O2-site	1
ZmWOX10	RY-element	1
ZmWOX10	STRE	3
ZmWOX10	TATA-box	23
ZmWOX10	TCA-element	3
ZmWOX10	as-1	2
ZmWOX11	ABRE3a	1
ZmWOX11	ABRE4	1
ZmWOX11	ABRE	4
ZmWOX11	ARE	1
ZmWOX11	AT~TATA-box	2
ZmWOX11	A-box	4
ZmWOX11	Box 4	4
ZmWOX11	CAAT-box	30
ZmWOX11	CAT-box	2
ZmWOX11	CCGTCC-box	4
ZmWOX11	DRE core	2
ZmWOX11	G-box	3
ZmWOX11	I-box	1
ZmWOX11	LTR	1
ZmWOX11	MBS	1
ZmWOX11	MYB	2
ZmWOX11	MYC	6
ZmWOX11	Myb	1
ZmWOX11	O2-site	2
ZmWOX11	OCT	1
ZmWOX11	P-box	3
ZmWOX11	STRE	2
ZmWOX11	TATA-box	20
ZmWOX11	TC-rich repeats	1
ZmWOX11	WRE3	2
ZmWOX11	W box	1
ZmWOX12	ABRE	2
ZmWOX12	ARE	4
ZmWOX12	A-box	1
ZmWOX12	Box 4	1
ZmWOX12	CAAT-box	22
ZmWOX12	CAT-box	1
ZmWOX12	CCAAT-box	2
ZmWOX12	CCGTCC-box	1
ZmWOX12	G-box	1
ZmWOX12	I-box	2
ZmWOX12	LTR	1
ZmWOX12	MYB	3
ZmWOX12	MYB recognition site	2
ZmWOX12	MYC	2
ZmWOX12	Myb-binding site	2
ZmWOX12	O2-site	3
ZmWOX12	P-box	1
ZmWOX12	STRE	5
ZmWOX12	Sp1	1
ZmWOX12	TATA	1
ZmWOX12	TATA-box	26
ZmWOX12	TC-rich repeats	1
ZmWOX12	WRE3	2
ZmWOX12	W box	1
ZmWOX13	3-AF1 binding site	1
ZmWOX13	ABRE	2
ZmWOX13	ARE	2
ZmWOX13	AT~TATA-box	3
ZmWOX13	AuxRR-core	1
ZmWOX13	Box 4	2
ZmWOX13	CAAT-box	18
ZmWOX13	CAT-box	1
ZmWOX13	CCAAT-box	1
ZmWOX13	DRE core	1
ZmWOX13	G-Box	1
ZmWOX13	G-box	2
ZmWOX13	LAMP-element	1
ZmWOX13	LTR	1
ZmWOX13	MBSI	1
ZmWOX13	MRE	1
ZmWOX13	MYB	3
ZmWOX13	MYB recognition site	1
ZmWOX13	MYB-like sequence	1
ZmWOX13	MYC	2
ZmWOX13	Myb	1
ZmWOX13	Myb-binding site	1
ZmWOX13	O2-site	1
ZmWOX13	STRE	6
ZmWOX13	Sp1	1
ZmWOX13	TATA-box	20
ZmWOX13	W box	1
ZmWOX13	as-1	3
ZmWOX13	dOCT	1
ZmWOX14	AT~TATA-box	2
ZmWOX14	Box 4	2
ZmWOX14	Box III	1
ZmWOX14	CAAT-box	41
ZmWOX14	CAT-box	1
ZmWOX14	ERE	1
ZmWOX14	MBS	1
ZmWOX14	MYB	2
ZmWOX14	MYB-like sequence	1
ZmWOX14	MYC	6
ZmWOX14	Myb	1
ZmWOX14	TATA-box	20
ZmWOX14	TCA	1
ZmWOX14	TCA-element	1
ZmWOX14	TC-rich repeats	2
ZmWOX14	W box	2
ZmWOX14	as-1	2
ZmWOX15	ABRE	6
ZmWOX15	AC-I	1
ZmWOX15	ARE	2
ZmWOX15	AT~TATA-box	8
ZmWOX15	A-box	2
ZmWOX15	Box 4	2
ZmWOX15	CAAT-box	25
ZmWOX15	CAT-box	2
ZmWOX15	CCAAT-box	3
ZmWOX15	CCGTCC-box	2
ZmWOX15	DRE core	1
ZmWOX15	G-Box	2
ZmWOX15	G-box	2
ZmWOX15	MYB	2
ZmWOX15	MYB recognition site	3
ZmWOX15	MYB-like sequence	1
ZmWOX15	MYC	3
ZmWOX15	Myb	1
ZmWOX15	Myb-binding site	1
ZmWOX15	Myc	1
ZmWOX15	RY-element	1
ZmWOX15	STRE	2
ZmWOX15	Sp1	2
ZmWOX15	TATA	2
ZmWOX15	TATA-box	50
ZmWOX15	TATC-box	1
ZmWOX15	W box	1
ZmWOX15	as-1	4
ZmWOX15	dOCT	1
ZmWOX15	plant_AP-2-like	1
ZmWOX16	ABRE	4
ZmWOX16	ARE	2
ZmWOX16	AT~TATA-box	1
ZmWOX16	A-box	2
ZmWOX16	Box 4	3
ZmWOX16	CAAT-box	27
ZmWOX16	CAT-box	1
ZmWOX16	CCGTCC-box	2
ZmWOX16	E2Fb	1
ZmWOX16	G-box	1
ZmWOX16	MYB	5
ZmWOX16	MYC	1
ZmWOX16	Myb-binding site	2
ZmWOX16	Myc	1
ZmWOX16	O2-site	1
ZmWOX16	P-box	3
ZmWOX16	RY-element	3
ZmWOX16	STRE	3
ZmWOX16	Sp1	1
ZmWOX16	TATA-box	9
ZmWOX16	as-1	1
ZmWOX17	ABRE3a	1
ZmWOX17	ABRE4	1
ZmWOX17	ABRE	7
ZmWOX17	ARE	1
ZmWOX17	AT~TATA-box	1
ZmWOX17	A-box	1
ZmWOX17	Box 4	1
ZmWOX17	CAAT-box	34
ZmWOX17	CCAAT-box	1
ZmWOX17	CCGTCC-box	1
ZmWOX17	ERE	1
ZmWOX17	G-box	3
ZmWOX17	HD-Zip 1	1
ZmWOX17	LTR	3
ZmWOX17	MBS	1
ZmWOX17	MYB	3
ZmWOX17	MYB recognition site	1
ZmWOX17	MYC	2
ZmWOX17	Myb	2
ZmWOX17	Myb-binding site	1
ZmWOX17	Myc	1
ZmWOX17	O2-site	1
ZmWOX17	P-box	1
ZmWOX17	STRE	2
ZmWOX17	Sp1	1
ZmWOX17	TATA-box	26
ZmWOX17	TC-rich repeats	1
ZmWOX17	TGA-element	3
ZmWOX17	WRE3	1
ZmWOX17	as-1	4
ZmWOX17	box S	1
ZmWOX17	dOCT	1
ZmWOX17	re2f-1	1
ZmWOX18	ABRE	3
ZmWOX18	AE-box	2
ZmWOX18	AP-1	1
ZmWOX18	ARE	2
ZmWOX18	Box 4	1
ZmWOX18	CAAT-box	31
ZmWOX18	CAT-box	2
ZmWOX18	DRE core	1
ZmWOX18	F-box	1
ZmWOX18	G-Box	1
ZmWOX18	G-box	2
ZmWOX18	LTR	2
ZmWOX18	MBS	1
ZmWOX18	MYB	6
ZmWOX18	MYB-like sequence	1
ZmWOX18	MYC	3
ZmWOX18	Myb	2
ZmWOX18	Myb-binding site	1
ZmWOX18	P-box	2
ZmWOX18	STRE	5
ZmWOX18	TATA-box	9
ZmWOX18	TCA	1
ZmWOX18	TCA-element	2
ZmWOX18	TGA-element	1
ZmWOX18	WRE3	1
ZmWOX18	W box	2
ZmWOX18	Y-box	1
ZmWOX19	ABRE	1
ZmWOX19	ARE	2
ZmWOX19	AT~TATA-box	1
ZmWOX19	Box 4	2
ZmWOX19	CAAT-box	33
ZmWOX19	ERE	1
ZmWOX19	G-Box	1
ZmWOX19	LAMP-element	1
ZmWOX19	MBS	1
ZmWOX19	MRE	1
ZmWOX19	MYB	9
ZmWOX19	MYB-like sequence	3
ZmWOX19	MYC	4
ZmWOX19	Myb	3
ZmWOX19	Myb-binding site	2
ZmWOX19	O2-site	1
ZmWOX19	P-box	3
ZmWOX19	STRE	3
ZmWOX19	Sp1	1
ZmWOX19	TATA-box	17
ZmWOX19	TCA-element	2
ZmWOX19	as-1	3
ZmWOX19	box S	1
ZmWOX20	ABRE3a	1
ZmWOX20	ABRE4	1
ZmWOX20	ABRE	3
ZmWOX20	ARE	3
ZmWOX20	AT~TATA-box	1
ZmWOX20	Box 4	1
ZmWOX20	CAAT-box	47
ZmWOX20	CARE	1
ZmWOX20	DRE1	1
ZmWOX20	ERE	5
ZmWOX20	Gap-box	1
ZmWOX20	G-Box	1
ZmWOX20	G-box	2
ZmWOX20	MSA-like	2
ZmWOX20	MYB	4
ZmWOX20	MYB-like sequence	2
ZmWOX20	MYC	4
ZmWOX20	Myb	1
ZmWOX20	P-box	1
ZmWOX20	STRE	4
ZmWOX20	TATA-box	30
ZmWOX20	TGA-element	1
ZmWOX20	WRE3	1
ZmWOX20	W box	1
ZmWOX20	as-1	2
ZmWOX21	ABRE	1
ZmWOX21	ARE	3
ZmWOX21	AT~TATA-box	1
ZmWOX21	A-box	1
ZmWOX21	Box 4	2
ZmWOX21	CAAT-box	28
ZmWOX21	CAT-box	3
ZmWOX21	CCAAT-box	1
ZmWOX21	CCGTCC-box	1
ZmWOX21	E2Fb	1
ZmWOX21	G-box	1
ZmWOX21	I-box	1
ZmWOX21	LAMP-element	1
ZmWOX21	MBS	1
ZmWOX21	MRE	1
ZmWOX21	MYB	4
ZmWOX21	MYB recognition site	1
ZmWOX21	MYB-like sequence	2
ZmWOX21	MYC	4
ZmWOX21	Myb	1
ZmWOX21	Myb-binding site	2
ZmWOX21	Myc	2
ZmWOX21	STRE	1
ZmWOX21	Sp1	1
ZmWOX21	TATA-box	38
ZmWOX21	TCA-element	1
ZmWOX21	WRE3	1
ZmWOX21	as-1	3
ZmWOX22	ABRE	1
ZmWOX22	AE-box	1
ZmWOX22	ARE	1
ZmWOX22	AT~TATA-box	6
ZmWOX22	AT-rich element	1
ZmWOX22	Box 4	1
ZmWOX22	CAAT-box	26
ZmWOX22	CAT-box	1
ZmWOX22	G-Box	1
ZmWOX22	I-box	1
ZmWOX22	MBS	1
ZmWOX22	MYB	6
ZmWOX22	MYB-like sequence	1
ZmWOX22	MYC	3
ZmWOX22	Myb	1
ZmWOX22	Myb-binding site	3
ZmWOX22	P-box	1
ZmWOX22	STRE	2
ZmWOX22	TATA	1
ZmWOX22	TATA-box	44
ZmWOX22	TC-rich repeats	1
ZmWOX22	WRE3	1
ZmWOX22	as-1	4
