# Supplementary material for: A Comprehensive Identification and Expression Analysis of the WUSCHEL Homeobox-Containing Protein Family Reveals Their Special Role in Development and Abiotic Stress Response in Zea mays L
Source: Int J Mol Sci. 2023 Dec 28;25(1):441. doi: 10.3390/ijms25010441 (PMC10779079; doi:10.3390/ijms25010441)
Supplement: Supplementary file 1 [file ijms-25-00441-s001.zip › ijms-2791777-supplementary-final/Supplementary Table S5.xlsx]

## Sheet: Sheet1
Supplementary Table S5. The RNA-seq data used in Figure 7 (-1-2-3: indicates different biological repetitions)
25℃-1	https://www.ncbi.nlm.nih.gov/sra/SRX8755804
25℃-2	https://www.ncbi.nlm.nih.gov/sra/SRX8755805
25℃-3	https://www.ncbi.nlm.nih.gov/sra/SRX8755807
37℃-1	https://www.ncbi.nlm.nih.gov/sra/SRX8755811
37℃-2	https://www.ncbi.nlm.nih.gov/sra/SRX8755812
37℃-3	https://www.ncbi.nlm.nih.gov/sra/SRX8755813
42℃-1	https://www.ncbi.nlm.nih.gov/sra/SRX8755798
42℃-2	https://www.ncbi.nlm.nih.gov/sra/SRX8755799
42℃-3	https://www.ncbi.nlm.nih.gov/sra/SRX8755800
48℃-1	https://www.ncbi.nlm.nih.gov/sra/SRX8755794
48℃-2	https://www.ncbi.nlm.nih.gov/sra/SRX8755795
48℃-3	https://www.ncbi.nlm.nih.gov/sra/SRX8755806
16℃-1	https://www.ncbi.nlm.nih.gov/sra/SRX8755814
16℃-2	https://www.ncbi.nlm.nih.gov/sra/SRX8755796
16℃-3	https://www.ncbi.nlm.nih.gov/sra/SRX8755797
10℃-1	https://www.ncbi.nlm.nih.gov/sra/SRX8755801
10℃-2	https://www.ncbi.nlm.nih.gov/sra/SRX8755802
10℃-3	https://www.ncbi.nlm.nih.gov/sra/SRX8755803
4℃-1	https://www.ncbi.nlm.nih.gov/sra/SRX8755808
4℃-2	https://www.ncbi.nlm.nih.gov/sra/SRX8755809
4℃-3	https://www.ncbi.nlm.nih.gov/sra/SRX8755810
Drought-CK	https://www.ncbi.nlm.nih.gov/biosample/SAMN09062271
Drought	https://www.ncbi.nlm.nih.gov/biosample/SAMN09062272
Waterlogging-0h-1	https://www.ncbi.nlm.nih.gov/sra/SRX7730529
Waterlogging-0h-2	https://www.ncbi.nlm.nih.gov/sra/SRX7730530
Waterlogging-0h-3	https://www.ncbi.nlm.nih.gov/sra/SRX7730541
Waterlogging-2h-1	https://www.ncbi.nlm.nih.gov/sra/SRX7730543
Waterlogging-2h-2	https://www.ncbi.nlm.nih.gov/sra/SRX7730544
Waterlogging-2h-3	https://www.ncbi.nlm.nih.gov/sra/SRX7730545
Waterlogging-4h-1	https://www.ncbi.nlm.nih.gov/sra/SRX7730546
Waterlogging-4h-2	https://www.ncbi.nlm.nih.gov/sra/SRX7730547
Waterlogging-4h-3	https://www.ncbi.nlm.nih.gov/sra/SRX7730548
Waterlogging-6h-1	https://www.ncbi.nlm.nih.gov/sra/SRX7730549
Waterlogging-6h-2	https://www.ncbi.nlm.nih.gov/sra/SRX7730531
Waterlogging-6h-3	https://www.ncbi.nlm.nih.gov/sra/SRX7730532
Waterlogging-8h-1	https://www.ncbi.nlm.nih.gov/sra/SRX7730533
Waterlogging-8h-2	https://www.ncbi.nlm.nih.gov/sra/SRX7730534
Waterlogging-8h-3	https://www.ncbi.nlm.nih.gov/sra/SRX7730535
Waterlogging-10h-1	https://www.ncbi.nlm.nih.gov/sra/SRX7730536
Waterlogging-10h-2	https://www.ncbi.nlm.nih.gov/sra/SRX7730537
Waterlogging-10h-3	https://www.ncbi.nlm.nih.gov/sra/SRX7730538
Waterlogging-12h-1	https://www.ncbi.nlm.nih.gov/sra/SRX7730539
Waterlogging-12h-2	https://www.ncbi.nlm.nih.gov/sra/SRX7730540
Waterlogging-12h-3	https://www.ncbi.nlm.nih.gov/sra/SRX7730542
S-CT-1	https://www.ncbi.nlm.nih.gov/sra/SRX3289671
S-CT-2	https://www.ncbi.nlm.nih.gov/sra/SRX3289672
S-CT-3	https://www.ncbi.nlm.nih.gov/sra/SRX3289667
S-salt-1	https://www.ncbi.nlm.nih.gov/sra/SRX3289668
S-salt-2	https://www.ncbi.nlm.nih.gov/sra/SRX3289665
S-salt-3	https://www.ncbi.nlm.nih.gov/sra/SRX3289666
T-CT-1	https://www.ncbi.nlm.nih.gov/sra/SRX3289673
T-CT-2	https://www.ncbi.nlm.nih.gov/sra/SRX3289674
T-CT-3	https://www.ncbi.nlm.nih.gov/sra/SRX3289675
T-salt-1	https://www.ncbi.nlm.nih.gov/sra/SRX3289676
T-salt-2	https://www.ncbi.nlm.nih.gov/sra/SRX3289669
T-salt-3	https://www.ncbi.nlm.nih.gov/sra/SRX3289670
